# Supplementary material for: Efficacy and tolerability of perampanel: a Chinese real-world observational study in epilepsy
Source: Front Neurol. 2024 Jan 19;14:1286276. doi: 10.3389/fneur.2023.1286276 (PMC10836157; doi:10.3389/fneur.2023.1286276)
Supplement: Supplementary file 1 [file Table_1.XLSX]

## Sheet: Retention rates
Retention rates	subgroup	time from initiation of PER(months)
0.857143	monotherapy	1
0.846939	first adjunctive therapy	1
0.800926	2 ASM combination	1
0.824121	3 ASM combination	1
0.791667	>3 ASM combination	1
0.742857	monotherapy	3
0.704082	first adjunctive therapy	3
0.650463	2 ASM combination	3
0.628141	3 ASM combination	3
0.527778	>3 ASM combination	3
0.685714	monotherapy	6
0.642857	first adjunctive therapy	6
0.555556	2 ASM combination	6
0.482412	3 ASM combination	6
0.430556	>3 ASM combination	6
0.6	monotherapy	12
0.569767	first adjunctive therapy	12
0.510896	2 ASM combination	12
0.378947	3 ASM combination	12
0.371429	>3 ASM combination	12

## Sheet: median reductions of seizure fr
median reductions of seizure frequency>50% from baseline	patients	time from initiation of PER(months)
0.257143	monotherapy	1
0.234694	first adjunctive therapy	1
0.259259	2 ASM combination	1
0.170854	2 ASM combination	1
0.111111	>3 ASM combination	1
0.457143	monotherapy	3
0.397959	first adjunctive therapy	3
0.391204	2 ASM combination	3
0.231156	3 ASM combination	3
0.111111	>3 ASM combination	3
0.6	monotherapy	6
0.520408	first adjunctive therapy	6
0.456019	2 ASM combination	6
0.256281	3 ASM combination	6
0.152778	>3 ASM combination	6
0.6	monotherapy	12
0.546512	first adjunctive therapy	12
0.491525	2 ASM combination	12
0.326316	3 ASM combination	12
0.3	>3 ASM combination	12

## Sheet: NO. of AEDs
NO. of AEDs	effect	group
1	0.685714	Retention rates
2	0.642857	Retention rates
3	0.555556	Retention rates
4	0.482412	Retention rates
5	0.430556	Retention rates
1	0.6	0.5
2	0.520408	0.5
3	0.456019	0.5
4	0.256281	0.5
5	0.152778	0.5

## Sheet: subgroup
	monotherapy	first adjunctive therapy	2 ASM combination	3 ASM combination	>3 ASM combination
Unknown	21	62	264	120	31
Known	14	36	168	79	41
Assumed genetic	4	14	60	27	12
Trauma	0	2	4	2	0
Tumor	3	7	33	15	9
Infection	4	8	39	19	11
Other	3	5	32	16	9

## Sheet: does
does	subgroup	proportion of patients		patient
2mg	monotherapy	0.00119617		1
4mg	monotherapy	0.0131579		11
6mg	monotherapy	0.00717703		6
8mg	monotherapy	0.0143541		12
10mg	monotherapy	0.00478469		4
12mg	monotherapy	0.00119617		1
2mg	first adjunctive therapy	0.00717703		6
4mg	first adjunctive therapy	0.0813397		68
6mg	first adjunctive therapy	0.0131579		11
8mg	first adjunctive therapy	0.0143541		12
10mg	first adjunctive therapy	0.00119617		1
12mg	first adjunctive therapy	0.00119617		1
2mg	2 ASM combination	0.0251196		21
4mg	2 ASM combination	0.301435		252
6mg	2 ASM combination	0.117225		98
8mg	2 ASM combination	0.034689		29
10mg	2 ASM combination	0.0251196		21
12mg	2 ASM combination	0.0131579		11
2mg	3 ASM combination	0.0155502		13
4mg	3 ASM combination	0.126794		106
6mg	3 ASM combination	0.0478469		40
8mg	3 ASM combination	0.0322967		27
10mg	3 ASM combination	0.00956938		8
12mg	3 ASM combination	0.00478469		4
2mg	>3 ASM combination	0.00717703		6
4mg	>3 ASM combination	0.0430622		36
6mg	>3 ASM combination	0.0227273		19
8mg	>3 ASM combination	0.00598086		5
10mg	>3 ASM combination	0.00478469		4
12mg	>3 ASM combination	0.00239234		2

## Sheet: type
			6month		1 month		3 month		12 month
LEV	32	0.326531	19	0.59375	24	0.75	21	0.65625	12	5	17	0.53125
OXC	27	0.27551	19	0.703704	24	0.888889	21	0.777778	12	6	18	0.666667
VPA	14	0.142857	9	0.642857	14	1	10	0.714286	7	2	9	0.642857
CBZ	8	0.0816327	6	0.75	8	1	6	0.75	4	2	6	0.75
LCM	1	0.0102041	0	0	1	1	0	0	0	0	0	0
LTG	8	0.0816327	5	0.625	5	0.625	5	0.625	4	1	5	0.625
CZP	2	0.0204082	1	0.5	2	1	1	0.5	1	0	1	0.5
TPM	6	0.0612245	4	0.666667	5	0.833333	5	0.833333	1	3	4	0.666667
